# Supplementary material for: Feature Refinement Method Based on the Two-Stage Detection Framework for Similar Pest Detection in the Field
Source: Insects. 2023 Oct 16;14(10):819. doi: 10.3390/insects14100819 (PMC10607060; doi:10.3390/insects14100819)
Supplement: Supplementary file 1 [file insects-14-00819-s001.zip]

Archive with 1 entries (1 files):
- insects-2609648-supplementary.pdf
